# Supplementary material for: Neonatal growth velocity of preterm infants: The weight Z-score change versus Patel exponential model
Source: PLoS One. 2019 Jun 28;14(6):e0218746. doi: 10.1371/journal.pone.0218746 (PMC6599123; doi:10.1371/journal.pone.0218746)
Supplement: S1 Table — (XLS) [file pone.0218746.s003.xls]

## Sheet: Sheet1
gestational age	sex	Birth weight (g)	weight at discharge (g)	postnatal age at discharge	Growth velocity (g/kg/d)
29	M	980	1900	21	31.5265
28	M	1330	3110	40	21.2361
26	M	1264	2120	52	9.9449
31	M	1140	2200	23	28.5839
32	M	1985	2400	18	10.5472
31	M	1930	2400	23	9.47603
32	M	1900	2100	20	5.00417
30	M	1790	2700	33	12.4556
30	M	1640	2400	30	12.6924
32	M	1475	2560	20	27.5675
30	M	1710	2270	28	10.1174
32	M	1985	2300	17	8.66413
32	M	2080	2400	18	7.95005
28	M	1560	2800	48	12.1861
32	M	1690	2500	25	15.6625
31	M	1845	2700	34	11.1992
32	M	1900	2400	25	9.34459
30	M	1560	2200	35	9.82204
29	M	1665	3000	48	12.2664
31	M	1510	2080	31	10.3309
27	M	971	2100	61	12.6453
32	M	1760	2300	27	9.91094
32	M	1800	2500	26	12.6348
29	M	1325	2480	46	13.6271
29	M	1270	2250	48	11.9149
30	M	1830	2900	39	11.805
30	M	1520	2700	39	14.7318
28	M	1180	2300	53	12.5924
31	M	1875	2500	34	8.46124
32	M	1670	2200	26	10.6013
31	M	1640	2200	31	9.47617
29	M	1510	2800	48	12.8648
31	M	1520	2315	30	14.0233
32	M	1635	2000	27	7.46313
28	M	1025	2300	55	14.6948
31	M	1800	2490	32	10.1405
28	M	1245	2200	50	11.3864
26	M	1630	3100	69	9.31626
32	M	1750	2200	25	9.15366
32	M	1910	2500	27	9.96991
32	M	2120	2460	27	5.50908
31	M	1650	2400	32	11.7092
32	M	1780	2300	24	10.679
27	M	1080	2300	62	12.1927
31	M	1510	2300	34	12.3765
30	M	1510	2500	37	13.6265
30	M	1600	2335	35	10.8002
32	M	1970	2400	25	7.89741
29	M	1325	2290	42	13.0271
31	M	1800	2300	34	7.20948
32	M	1789	2300	21	11.9644
30	M	1596	2400	39	10.4607
32	M	2000	2500	22	10.1429
32	M	1860	2210	21	8.21029
32	M	1800	2600	24	15.3219
32	M	1490	2100	24	14.2984
32	M	1830	2320	26	9.12505
32	M	1700	2300	27	11.1956
32	M	1800	2310	27	9.23929
28	M	1230	2300	50	12.5179
31	M	1990	2640	31	9.11756
30	M	1520	2300	36	11.5055
31	M	1940	2480	29	8.46795
32	M	2030	2450	22	8.54783
30	M	1630	2300	40	8.60823
31	M	1500	2100	30	11.2157
28	M	1100	2250	55	13.0113
31	M	1770	2480	34	9.91997
28	M	1200	2435	54	13.1042
31	M	1500	2100	30	11.2157
29	M	1580	2800	47	12.1744
32	M	2140	2500	24	6.47854
31	M	1685	2200	33	8.08157
32	M	1900	2100	22	4.54925
32	M	1850	2320	25	9.05526
30	M	1485	2300	41	10.6706
31	M	1450	2040	34	10.0408
32	M	1655	2280	26	12.3221
30	M	1480	2350	36	12.8437
32	M	2350	2800	25	7.00816
28	M	1120	2500	53	15.1502
32	M	2150	2750	23	10.7014
32	M	2230	2800	21	10.8389
32	M	2060	2500	22	8.79931
32	M	1720	2270	26	10.6714
29	M	1159	2235	47	13.972
32	M	1530	2920	25	25.8526
32	M	1850	2500	25	12.0442
31	M	1460	2290	32	14.0661
32	M	2200	2500	25	5.11333
27	M	1152	2660	61	13.7185
26	M	936	2000	68	11.166
29	M	1380	2700	47	14.2802
32	M	2360	2900	24	8.58538
30	M	1430	2320	40	12.0973
30	M	1565	2400	37	11.5563
32	M	1510	2070	23	13.7147
28	M	1075	2100	54	12.4003
28	M	1400	2500	52	11.1504
28	M	1300	2300	52	10.972
32	M	2150	2450	26	5.02385
32	M	2210	2800	24	9.85945
32	M	1950	2130	27	3.2701
31	M	2100	2500	34	5.12804
30	M	1365	2210	41	11.7521
29	M	1380	2470	48	12.1278
28	M	1090	1900	54	10.2903
30	M	1445	2460	37	14.3798
30	M	1375	3100	39	20.8448
31	M	1690	2340	31	10.4975
32	M	1840	2550	25	13.0531
32	M	1790	2450	26	12.072
30	M	1560	2660	40	13.341
30	M	1480	2100	41	8.53403
30	M	1600	2000	40	5.57859
31	M	1800	2700	33	12.2868
32	M	1650	2220	21	14.1301
32	M	2140	2800	27	9.95606
30	M	1780	2370	36	7.95213
32	M	2200	2500	25	5.11333
29	M	1400	2535	46	12.907
30	M	1830	2700	41	9.48624
31	M	1800	2330	28	9.2172
31	M	1710	2450	29	12.3998
32	M	2200	2600	23	7.26322
29	M	1600	2300	48	7.56053
30	M	1500	2300	40	10.6861
30	M	1540	2500	40	12.1127
27	M	1120	2670	59	14.7246
26	M	936	2500	68	14.4475
32	M	2100	2400	24	5.56381
32	M	1510	1900	26	8.83632
31	M	1935	2640	32	9.70849
28	M	920	1900	53	13.6837
32	M	1940	2500	25	10.1441
29	M	1110	2095	48	13.2332
31	M	1665	2300	30	10.7695
32	M	1770	2600	26	14.7897
31	M	1750	2620	41	9.84289
30	M	1300	2270	44	12.6685
28	M	945	2350	58	15.7066
31	M	1624	2500	40	10.785
32	M	1445	2400	32	15.855
32	M	1760	2500	32	10.968
29	M	1260	2800	54	14.7872
31	M	1520	2400	41	11.1404
32	M	2320	2766	29	6.06328
27	M	1000	2755	69	14.6872
31	M	1650	2100	41	5.882
31	M	1735	2700	39	11.3396
32	M	1490	2100	31	11.0697
32	M	1780	2500	30	11.3226
31	M	1580	2200	38	8.71138
26	M	920	2300	74	12.3823
31	M	1500	2300	41	10.4255
31	M	1720	2320	39	7.67289
28	M	1270	2200	59	9.31255
32	M	1600	2200	28	11.3733
32	M	1250	1800	32	11.3951
26	M	1350	3700	74	13.6247
32	M	1270	2200	32	17.17
31	M	1550	2055	38	7.4216
32	M	2165	2950	31	9.98016
30	M	1595	2385	45	8.94056
28	M	1030	2200	60	12.6483
32	M	1620	2000	29	7.26624
28	M	1140	2300	61	11.5062
31	M	1530	2350	40	10.7287
29	M	1340	2400	49	11.8939
31	M	1290	2200	39	13.6876
28	M	1200	2460	58	12.3765
31	M	1930	2600	35	8.51404
31	M	1415	2440	35	15.5677
32	M	1980	2400	33	5.82945
26	M	1210	2630	70	11.0909
31	M	1500	2365	38	11.9819
31	M	1795	2350	37	7.28136
28	M	1220	2200	60	9.82678
30	M	1500	2500	43	11.8797
32	M	1325	2090	30	15.1917
32	M	1640	2200	32	9.18003
29	M	1075	2310	54	14.1653
32	M	1970	2400	28	7.05126
28	M	690	1905	57	17.8166
29	M	1225	2480	54	13.0614
28	M	1000	2375	58	14.9137
26	M	930	2700	72	14.8031
32	M	2150	2900	28	10.6872
31	M	1800	2700	40	10.1366
28	M	1175	2600	61	13.0204
32	M	1855	2700	32	11.7302
31	M	1865	2775	40	9.93474
31	M	1690	2100	41	5.29778
32	M	1880	2700	30	12.066
32	M	1650	2040	29	7.31636
30	M	1290	2300	46	12.571
32	M	1450	2100	34	10.8933
32	M	2830	3500	29	7.32711
30	M	1485	2400	48	10.0011
32	M	1750	2600	33	11.9968
28	M	1170	2100	59	9.91413
29	M	1430	2500	50	11.1723
29	M	985	2200	55	14.6104
30	M	1270	2300	46	12.9107
32	M	2000	2635	34	8.10988
32	M	1800	2500	28	11.7323
32	M	1670	2510	33	12.3472
30	M	1100	1935	45	12.551
32	M	1550	2630	33	16.0221
30	M	1205	2430	48	14.6127
28	M	1230	2510	57	12.5135
31	M	1550	2500	41	11.6594
30	M	1325	2500	48	13.2266
31	M	1460	2100	37	9.82435
32	M	2000	2620	31	8.71055
31	M	1435	2135	40	9.93254
31	M	1230	2200	35	16.6127
30	M	1030	1990	44	14.9676
31	M	1540	2300	41	9.78358
31	M	1080	2020	40	15.6534
32	M	2225	2400	32	2.36599
29	M	1150	2120	52	11.7626
31	M	1450	2250	38	11.5623
30	M	1735	3050	46	12.2638
31	M	1920	3000	36	12.3969
31	M	1865	2700	39	9.48694
32	M	2100	2695	34	7.33708
30	M	1415	2565	47	12.6559
32	M	2730	3100	30	4.23668
28	M	1153	1900	57	8.76292
32	M	2510	3365	32	9.16079
31	M	1675	2300	40	7.9274
30	M	1400	2175	45	9.79014
32	M	1710	2220	34	7.67688
29	M	1280	2100	51	9.7074
32	M	2030	2400	33	5.07373
32	M	1280	1700	32	8.86776
32	M	1600	2100	28	9.71192
32	M	1245	2200	31	18.3652
27	M	995	2300	67	12.5063
28	M	1120	2210	59	11.5197
32	M	1870	2280	31	6.39474
27	M	930	2500	69	14.3313
27	M	1155	2500	68	11.3557
31	M	1570	2600	35	14.4125
31	M	1650	2600	36	12.6316
32	M	1380	2300	30	17.0275
32	M	1660	2500	33	12.4083
30	M	1400	2600	44	14.0691
31	M	1820	2200	40	4.74052
28	M	1080	2070	61	10.6654
31	M	1430	2100	41	9.37227
31	M	1705	2500	40	9.56814
31	M	1935	2790	39	9.38293
32	M	1660	2200	34	8.28352
30	M	1270	2200	47	11.6902
30	M	1300	2490	45	14.4426
31	M	1900	2700	41	8.57068
27	M	840	2400	69	15.2148
31	M	1625	2380	36	10.5998
27	M	1070	2575	64	13.7217
30	M	1410	2350	42	12.1625
31	M	1310	2000	38	11.1347
29	M	1400	2400	51	10.5686
29	M	1500	2475	52	9.63029
29	M	1100	2100	54	11.9746
32	M	1575	2190	32	10.3014
31	M	1740	2700	38	11.5623
30	M	1350	2300	45	11.8401
31	M	1350	2050	40	10.4434
29	M	1260	2030	52	9.17162
32	M	1270	1850	32	11.7553
32	M	1840	2500	32	9.57891
31	M	1265	2100	37	13.6991
30	M	1270	2100	47	10.7004
31	M	1570	2200	36	9.37172
32	M	1230	1990	34	14.1506
27	M	1385	3050	69	11.4412
32	M	1900	2300	31	6.16307
32	M	2025	2660	29	9.40539
28	M	1000	2180	61	12.7758
32	M	1690	2230	31	8.94429
30	M	1410	2480	44	12.8334
31	M	1740	2600	41	9.79576
29	M	1225	2500	53	13.4594
32	M	2100	2555	29	6.76258
31	M	1700	2800	41	12.1705
31	M	1570	2300	40	9.54584
31	M	1700	2600	35	12.1395
32	M	1450	2400	29	17.376
31	M	1965	2400	36	5.5549
25	M	920	2385	79	12.058
32	M	1500	2100	28	12.0169
27	M	1208	2700	64	12.567
32	M	1775	2500	30	11.4163
32	M	1940	2470	28	8.62608
30	M	1515	2600	47	11.4914
32	M	1950	2300	30	5.50266
31	M	1400	2400	38	14.1841
26	M	970	2200	72	11.3738
32	M	1200	1900	32	14.3604
28	M	1240	2800	60	13.5751
31	M	1440	2200	39	10.867
31	M	1440	2300	38	12.3228
31	M	1780	2600	38	9.971
31	M	1630	2300	36	9.5647
31	M	1620	2650	41	12.0033
29	M	1400	2900	53	13.7403
27	M	960	2500	66	14.5017
30	M	1470	2400	46	10.6567
30	M	1090	2370	48	16.1815
31	M	1620	2770	39	13.7544
27	M	1050	2520	69	12.688
32	M	1285	2030	29	15.7682
31	M	1520	2500	41	12.1361
29	M	1175	1990	55	9.57939
32	M	1990	2400	28	6.6905
28	M	1110	2500	60	13.5322
31	M	1490	2300	38	11.4246
27	M	960	2400	67	13.676
32	M	1595	2150	28	10.6641
32	M	1420	2000	32	10.7028
28	M	1190	2535	61	12.3974
28	M	1430	2690	61	10.3585
28	M	1200	2500	58	12.6546
30	M	1600	2400	43	9.42942
32	M	2070	2420	28	5.57925
31	M	1970	2700	35	9.00624
30	M	1580	2170	43	7.37912
30	M	1380	2250	42	11.6392
31	M	1800	2500	38	8.64484
30	M	1600	2500	42	10.6259
27	M	990	2300	65	12.9686
29	M	1500	2700	51	11.5252
29	M	1090	2100	54	12.1437
32	M	1920	2700	30	11.3642
30	M	1390	2400	43	12.7015
29	M	1460	2570	49	11.5402
31	M	1680	2400	40	8.91687
32	M	2000	2400	33	5.5249
29	M	1050	2100	54	12.8361
32	M	1340	1900	33	10.5813
31	M	1745	2760	39	11.7558
32	M	1810	2490	32	9.96737
32	M	1870	2400	33	7.56152
28	M	990	2500	62	14.941
31	M	1275	2100	40	12.4748
26	M	800	2400	73	15.0495
32	M	2065	3210	34	12.9747
32	M	1715	2485	32	11.5894
30	M	1045	1900	48	12.4549
29	M	1220	2300	54	11.7418
30	M	1780	2800	46	9.84796
32	M	1790	2400	30	9.7751
31	M	1460	2200	38	10.79
32	M	1515	2300	31	13.4675
30	M	1650	2320	45	7.57315
31	M	1410	2100	38	10.4828
32	M	2150	2600	31	6.13044
30	M	1480	2770	48	13.0584
32	M	1630	2400	34	11.3791
30	M	1020	1800	45	12.6219
27	M	960	2980	69	16.4166
32	M	1830	2800	30	14.1768
32	M	1590	2350	29	13.4718
32	M	1880	2100	30	3.68885
30	M	1560	2300	44	8.82326
30	M	1525	2700	43	13.2851
32	M	2065	2925	32	10.8801
32	M	1500	2200	29	13.2066
32	M	1560	2600	30	17.0275
29	M	1055	2190	54	13.5252
28	M	1312	2200	57	9.0685
27	M	1150	2500	66	11.7656
32	M	1600	2400	31	13.0795
32	M	1250	2200	34	16.6269
30	M	1610	2240	44	7.50549
31	M	1920	2520	40	6.79834
32	M	2250	2700	34	5.3624
32	M	1230	2000	32	15.1917
28	M	1370	3010	62	12.6956
31	M	1720	2490	40	9.24896
32	M	1975	2300	28	5.44074
32	M	1370	2700	34	19.9541
32	M	1870	2515	31	9.55917
32	M	1750	2600	33	11.9968
29	M	1590	3000	55	11.5432
28	M	855	1900	62	12.8792
27	M	1115	2800	66	13.951
32	M	2300	2700	32	5.01071
28	M	1060	2036	61	10.7003
31	M	1500	2435	38	12.7495
26	M	550	2000	73	17.6847
32	M	1855	2300	33	6.51589
32	M	1200	2080	31	17.7434
31	M	1700	2655	41	10.8736
32	M	1730	2500	31	11.8764
32	M	1800	2400	30	9.5894
32	M	1400	2020	28	13.0938
24	M	670	2300	89	13.8583
32	M	1590	2300	29	12.7302
28	M	860	1900	56	14.1549
30	M	1320	2360	44	13.2052
31	M	1750	2500	36	9.90764
32	M	1700	2345	30	10.7219
31	M	1520	2200	37	9.99316
28	M	1040	2100	62	11.3341
30	M	1390	2222	45	10.4245
31	M	1360	2100	35	12.4129
32	M	1960	2530	28	9.11696
28	M	1250	2500	59	11.7483
31	M	1460	2270	40	11.0336
32	M	2040	2560	33	6.88053
32	M	1600	2300	33	10.9971
32	M	1740	2300	30	9.3008
27	M	1120	2160	65	10.1043
32	M	1720	2400	32	10.4108
28	M	1300	2700	59	12.3879
31	M	1890	2960	40	11.2153
25	M	1005	2500	79	11.5355
27	M	987	2500	66	14.0815
32	M	1420	2000	33	10.3785
32	M	1890	2450	31	8.37133
31	M	1770	2880	41	11.8734
32	M	1340	2170	31	15.5502
32	M	1350	1700	31	7.43625
32	M	1970	2400	31	6.36888
32	M	1900	2630	30	10.8377
27	M	1130	2550	67	12.1474
32	M	1525	2000	33	8.21675
32	M	1730	2470	30	11.8699
32	M	2100	2500	32	5.44854
29	M	1350	2200	55	8.87914
29	M	1280	2370	54	11.408
32	M	1590	1992	31	7.27113
31	M	1610	2570	35	13.362
32	M	1760	2700	32	13.3731
29	M	1365	2400	52	10.8522
32	M	1915	2570	29	10.1444
32	M	1910	2300	28	6.63592
27	M	1100	2400	69	11.3066
32	M	1930	2700	32	10.4916
27	M	1320	2600	69	9.82434
31	M	1215	2100	40	13.6798
32	M	1840	2500	31	9.88791
31	M	1090	1700	41	10.8403
28	M	1240	2420	61	10.9616
30	M	1550	2700	44	12.6136
32	M	1710	2255	29	9.53988
32	M	1820	2500	32	9.92044
31	M	1755	2390	37	8.34661
30	M	1160	2400	43	16.9081
31	M	1710	2500	39	9.73839
32	M	1800	2455	30	10.3447
31	M	1800	2300	39	6.28519
32	M	2560	2950	29	4.88958
32	M	1483	1900	34	7.28785
32	M	1810	2500	32	10.0926
32	M	1730	2395	28	11.6165
29	M	1220	2700	54	14.7111
31	M	1425	2130	38	10.5776
29	M	1215	2300	51	12.513
29	M	1300	2400	54	11.3538
28	M	1160	2370	61	11.7126
31	M	1095	2100	41	15.8825
30	M	1340	2700	43	16.2926
28	M	850	2100	61	14.8272
28	M	1120	2390	62	12.2252
32	M	1755	2460	33	10.2331
28	M	835	1940	57	14.7897
31	M	1700	2430	37	9.65576
31	M	1470	2700	40	15.1997
28	M	1483	2850	58	11.263
32	M	1760	2575	31	12.2753
32	M	1550	2300	34	11.6075
30	M	1530	2500	46	10.6744
27	M	930	2100	69	11.8045
31	M	1585	2390	40	10.2677
31	M	1800	2300	39	6.28519
32	M	1530	2100	30	10.5557
29	M	1305	2500	55	11.8198
32	M	1940	2260	32	4.77115
29	M	1060	2110	49	14.0494
32	M	1810	2140	32	5.23372
31	M	1350	2185	39	12.3464
29	M	1190	2200	51	12.0491
32	M	1800	2500	31	10.5969
32	M	1760	2570	30	12.6197
32	M	1905	2500	32	8.49402
31	M	1420	2520	41	13.9903
27	M	965	2240	63	13.3667
32	M	1880	2300	30	6.72124
32	M	1910	2600	31	9.94865
29	M	1200	2100	53	10.5588
31	M	1380	2100	36	11.6626
31	M	1760	2660	40	10.3253
28	M	1070	2410	62	13.0963
28	M	1100	2550	62	13.561
31	M	1625	2500	35	12.3081
32	M	1790	2500	30	11.1358
30	M	1690	2500	48	8.15755
32	M	2150	2800	32	8.25474
31	M	1350	2040	35	11.7956
32	M	1920	2800	30	12.5765
31	M	1275	2080	41	11.9371
30	M	1560	2600	48	10.6422
31	M	1930	2800	39	9.54101
26	M	1240	3085	76	11.9926
31	M	1500	2400	39	12.0514
32	M	1175	1900	33	14.5632
28	M	1115	1900	59	9.03389
29	M	1380	2200	50	9.32748
30	M	1290	2226	47	11.6077
32	M	1900	2540	28	10.3682
31	M	1535	2200	37	9.72776
31	M	1620	2500	36	12.0518
28	M	1020	2400	62	13.8011
31	M	1800	2780	38	11.4385
30	M	1550	2200	46	7.6131
32	M	1850	2700	29	13.0368
31	M	1580	2600	38	13.1075
32	M	1795	2470	31	10.2972
32	M	1640	2400	33	11.5386
30	M	1435	2500	47	11.8112
32	M	1885	2700	30	11.9775
32	M	2140	2960	32	10.137
28	M	1160	2500	59	13.0148
32	M	1540	2400	32	13.8652
28	M	1360	2800	61	11.8383
32	M	1600	2340	30	12.6716
32	M	2080	2500	29	6.34217
30	M	1190	2230	47	13.3627
32	M	1870	2500	28	10.3697
30	M	1150	2200	46	14.1021
31	M	1590	2430	37	11.4637
32	M	1885	2720	32	11.4595
28	M	1000	2300	56	14.8734
31	M	1550	2000	38	6.70769
32	M	2110	2500	33	5.13948
31	M	1630	2300	38	9.06129
32	M	1620	2400	28	14.0372
31	M	1540	2300	37	10.8413
30	M	1360	2450	45	13.0801
32	M	1780	2400	29	10.3054
31	M	1630	2100	37	6.8475
29	M	960	2170	53	15.3877
32	M	1400	2000	33	10.8083
32	M	1700	2155	30	7.90542
31	M	2055	2500	36	5.44486
32	M	1435	2000	34	9.76419
32	M	2080	2500	33	5.57342
31	M	1690	2280	35	8.55563
31	M	1844	3200	41	13.4442
29	M	1350	2700	51	13.5911
30	M	1840	2600	45	7.68324
32	M	2060	2640	34	7.29626
31	M	1700	2660	41	10.9195
28	M	1000	2400	56	15.6334
32	M	1760	2685	32	13.199
32	M	1400	2120	34	12.2042
32	M	1900	2400	28	8.34339
28	M	1210	2270	56	11.235
32	M	1760	2300	29	9.22742
27	M	855	1965	66	12.6083
31	M	1600	2400	36	11.2629
32	M	1685	2600	32	13.5546
28	M	890	1900	69	10.9911
31	M	1210	2200	48	12.4549
32	M	1550	2090	36	8.30303
31	M	1740	2670	42	10.1951
32	M	1640	2700	41	12.1599
31	M	1150	2200	46	14.1021
29	M	1000	2100	59	12.5752
30	M	1290	2100	49	9.9448
32	M	1990	2700	37	8.24641
30	M	1395	2600	51	12.2082
27	M	1050	2690	72	13.066
27	M	998	2100	74	10.0532
31	M	1530	2300	43	9.48003
29	M	1345	2795	60	12.1906
28	M	1100	2400	67	11.6442
30	M	1215	2500	50	14.4309
30	M	1054	2950	51	20.1806
27	M	1099	2700	70	12.8407
30	M	1250	2400	55	11.8605
28	M	1035	2245	69	11.2218
32	M	1620	2300	40	8.76207
30	M	1160	2400	54	13.4639
32	M	1495	2330	41	10.823
28	M	1113	2500	64	12.6442
30	M	1495	2600	51	10.8507
32	M	1390	2200	39	11.7732
28	M	1140	3400	68	16.0698
30	M	1720	3060	49	11.757
32	M	1530	2330	36	11.6833
31	M	1155	2245	47	14.1405
32	M	1585	2400	35	11.8538
29	M	1250	2300	58	10.5132
31	M	1390	2490	44	13.2495
31	M	1660	2625	45	10.1836
32	M	1500	2200	38	10.0787
32	M	1740	2400	41	7.8435
32	M	1965	2800	35	10.1179
31	M	1920	2600	43	7.05084
27	M	1150	2300	71	9.76264
32	M	2000	2800	36	9.34645
31	M	1500	2700	46	12.778
31	M	1700	2200	43	5.99603
31	M	1640	2830	46	11.8604
30	M	1540	2900	54	11.7209
29	M	1100	2460	59	13.6415
29	M	1400	1900	56	5.45324
32	M	1570	2500	36	12.9226
27	M	780	2140	74	13.6387
32	M	1960	2780	36	9.70851
26	M	1075	2660	81	11.1853
30	M	1750	3055	50	11.1433
30	M	1365	2900	55	13.701
29	M	850	1900	61	13.1864
31	M	1310	1900	46	8.08319
31	M	1665	2700	43	11.2425
26	M	1090	2400	77	10.2505
29	M	1350	2300	60	8.88008
31	M	1260	2300	45	13.3733
29	M	1105	2400	60	12.9271
31	M	1750	2700	48	9.03408
32	M	1115	2030	40	14.9795
28	M	1060	2400	68	12.0176
32	M	1735	2650	38	11.1461
28	M	1040	2400	66	12.6704
27	M	885	2160	70	12.7468
31	M	1330	2100	45	10.1502
31	M	1340	2300	46	11.7443
32	M	1650	2500	40	10.3879
28	M	1390	2500	65	9.03057
30	M	1260	2030	50	9.53848
30	M	1320	2300	50	11.1055
30	M	1320	2705	55	13.0449
31	M	1360	2680	48	14.1319
30	M	1540	2800	55	10.8698
32	M	1580	2500	37	12.4018
31	M	1930	3280	48	11.0484
30	M	1920	2500	54	4.88825
31	M	1600	2400	44	9.21512
29	M	1325	2480	58	10.8077
31	M	1040	1900	44	13.6962
28	M	1010	1900	67	9.4314
31	M	1115	1980	45	12.7609
28	M	1235	2800	64	12.7898
30	M	1400	2340	52	9.87844
31	M	1350	2300	45	11.8401
31	M	1680	2500	42	9.46421
30	M	1460	2400	52	9.55831
29	M	1200	2200	56	10.8239
30	M	1380	2100	49	8.56845
27	M	1080	2800	74	12.8738
30	M	1640	3000	54	11.1836
27	M	880	2400	75	13.3774
32	M	2180	2800	41	6.10474
31	M	1400	2350	43	12.0452
32	M	1690	2400	39	8.99334
29	M	1115	2090	60	10.4718
27	M	1080	2000	71	8.67868
31	M	1520	2400	43	10.6223
29	M	1210	2500	57	12.7311
32	M	1460	1800	36	5.81528
30	M	1143	2200	50	13.096
30	M	1456	2500	50	10.812
29	M	1070	2290	61	12.4737
31	M	1775	2810	42	10.9377
30	M	1630	2800	52	10.4046
31	M	1890	2580	43	7.2375
31	M	1445	2590	48	12.1573
28	M	1210	2260	67	9.32454
27	M	755	2400	75	15.4201
30	M	1490	3100	54	13.5671
30	M	1250	2600	53	13.8183
30	M	1015	1960	50	13.1611
30	M	945	1800	54	11.9325
32	M	1070	1990	39	15.9096
32	M	1680	2500	35	11.3571
32	M	1080	1800	39	13.0981
29	M	1520	3040	58	11.9508
27	M	940	2340	70	13.0289
29	M	1450	2450	56	9.36651
31	M	1690	2740	43	11.2379
27	M	1160	2600	73	11.056
31	M	1090	2020	48	12.8525
30	M	1375	2300	54	9.52695
30	M	1580	2800	55	10.4035
27	M	1280	3195	73	12.5305
31	M	1660	3010	47	12.6622
27	M	1090	2585	75	11.514
28	M	1090	2100	69	9.50376
30	M	1335	2540	54	11.9117
27	M	1010	2300	76	10.8284
31	M	1630	2800	43	12.5823
32	M	1170	1900	40	12.1213
29	M	1750	2900	58	8.70853
28	M	1250	2595	67	10.9021
31	M	2200	3400	44	9.89359
31	M	1600	2610	43	11.3802
28	M	850	1900	68	11.829
31	M	1090	2100	42	15.6133
32	M	1445	2100	38	9.83758
32	M	2120	2480	36	4.35674
32	M	1470	2220	35	11.7784
32	M	1590	2200	37	8.77631
32	M	1980	2800	40	8.66306
31	M	2085	3000	47	7.74135
31	M	1670	3055	44	13.7263
27	M	847	2200	73	13.0755
32	M	1200	3700	37	30.4327
31	M	1650	2853	42	13.038
31	M	1790	2400	45	6.51674
29	M	1380	2900	59	12.5869
32	M	1875	2500	35	8.21949
31	M	1470	2150	43	8.84199
29	M	980	2000	59	12.0907
30	M	1330	2415	51	11.6965
28	M	1380	2500	66	9.00314
30	M	1640	2490	49	8.52217
31	M	1505	2510	43	11.8951
30	M	1170	2400	54	13.3049
24	M	720	2100	95	11.2678
30	M	930	2100	50	16.2902
32	M	1780	2800	39	11.6155
32	M	1500	2450	41	11.9664
28	M	1100	2300	68	10.847
31	M	1285	2500	46	14.4681
31	M	1260	2400	45	14.319
32	M	1800	2400	36	7.99117
31	M	1250	2345	47	13.386
32	M	1705	2390	38	8.88759
32	M	1870	2480	39	7.23898
31	M	1170	2200	46	13.7273
31	M	1540	2400	42	10.564
32	M	1475	2000	40	7.61223
27	M	870	2400	73	13.9004
30	M	1400	2600	50	12.3808
31	M	1070	2070	45	14.6642
30	M	1085	1895	51	10.9341
32	M	1450	2200	39	10.6896
32	M	2130	2690	37	6.30863
31	M	1580	2300	43	8.73219
26	M	850	2700	82	14.0948
28	M	760	1700	64	12.5791
29	M	860	1800	60	12.3102
32	M	1765	2760	37	12.0832
30	M	1360	2600	50	12.9605
31	M	1670	2400	46	7.88359
28	M	1080	2700	66	13.8832
28	M	1300	2996	69	12.1002
29	M	1415	2900	56	12.814
30	M	1450	2800	53	12.4161
28	M	830	2260	69	14.5173
30	M	1330	3000	51	15.9497
29	M	1100	2300	62	11.8968
29	M	950	2200	60	13.9958
29	M	1260	3000	60	14.4583
32	M	1400	2250	38	12.4857
29	M	1690	2700	57	8.21971
30	M	1415	2820	54	12.7705
32	M	1310	2000	39	10.8492
29	M	1230	2230	61	9.75389
26	M	855	2320	81	12.3237
28	M	1120	2700	68	12.94
32	M	1685	2240	36	7.90862
32	M	2030	2900	37	9.63986
28	M	1290	2800	64	12.109
32	M	1700	2600	41	10.363
32	M	1805	2700	38	10.5971
30	M	1260	2020	51	9.25462
30	M	1380	2400	53	10.4412
27	M	1140	2500	70	11.218
26	M	870	2200	80	11.5965
30	M	1250	2800	54	14.9347
32	M	1610	2400	39	10.2368
32	M	2050	2530	35	6.01084
32	M	1245	2100	41	12.7513
31	M	1600	2600	45	10.7891
30	M	1570	2600	54	9.3414
27	M	920	2500	73	13.6941
31	M	1570	2300	44	8.67803
29	M	1150	2900	62	14.9185
32	M	1710	2700	37	12.3448
31	M	1335	2270	44	12.0647
31	M	1340	2300	47	11.4945
30	M	1486	2870	53	12.4193
32	M	1130	1900	37	14.0442
28	M	1255	2600	64	11.3809
27	M	1100	2900	73	13.2795
31	M	1330	2635	46	14.8631
29	M	1149	2700	60	14.2393
28	M	660	1900	68	15.5495
32	M	1595	2480	40	11.0346
29	M	1318	2500	61	10.4947
32	M	1785	2450	40	7.91674
31	M	1510	2300	46	9.14781
28	M	930	2400	69	13.7397
31	M	1540	2800	48	12.4549
29	M	1470	2780	62	10.2772
31	M	1480	2400	46	10.5093
32	M	1314	1980	40	10.2505
30	M	1440	2500	50	11.033
30	M	1585	2700	53	10.0503
32	M	1650	2370	40	9.05287
32	M	1820	2400	41	6.74713
32	M	1475	2170	36	10.7241
32	M	1570	2500	38	12.2425
32	M	1250	2030	37	13.1052
32	M	2395	3055	39	6.24093
29	M	935	2000	60	12.6726
32	M	1110	1500	35	8.603
32	M	1830	2500	41	7.60914
32	M	1910	2430	35	6.87966
28	M	1160	2480	63	12.0609
31	M	1700	2570	42	9.83994
32	M	1150	1960	35	15.2338
32	M	2000	2700	37	8.11093
32	M	1730	2400	38	8.6144
27	M	1130	2800	73	12.4302
31	M	1280	2600	48	14.7636
28	M	940	2140	64	12.8544
28	M	1230	2530	69	10.4522
28	M	1025	2260	64	12.3543
32	M	1550	2300	39	10.1193
29	M	1285	2360	59	10.3034
29	M	1305	3560	59	17.0094
32	M	1755	2730	37	11.9414
27	M	1370	2900	74	10.1338
27	M	780	2400	75	14.9857
27	M	760	1820	73	11.9626
29	M	1200	2250	61	10.3051
32	M	1660	2470	39	10.1898
29	M	1000	1750	58	9.64855
29	M	750	2100	56	18.3861
31	M	1700	2880	42	12.5515
29	M	1260	2400	58	11.1096
29	M	1320	2440	60	10.2394
25	M	780	2270	85	12.5675
31	M	1750	2700	47	9.2263
30	M	1445	2600	52	11.2962
30	M	1200	2200	51	11.885
32	M	1490	3460	39	21.6024
30	M	920	1850	51	13.6974
27	M	920	2400	72	13.3174
30	M	1450	2700	50	12.4338
29	M	1120	2300	58	12.4066
31	M	1680	2490	48	8.19769
31	M	1240	2200	45	12.741
29	M	1005	2370	57	15.0509
32	M	1480	2300	40	11.0217
31	M	1320	2150	46	10.6051
31	M	1475	2620	47	12.2238
31	M	1560	2500	46	10.2523
28	M	1160	2870	69	13.1289
29	M	1565	2800	62	9.3828
32	M	2300	2840	41	5.14378
32	M	2160	2900	40	7.36506
32	M	1750	2550	40	9.41194
30	M	1310	2500	54	11.9678
28	M	1070	2700	66	14.0241
31	M	1500	2700	44	13.3588
30	M	1340	2200	54	9.18125
26	M	840	2185	81	11.8021
32	M	1568	2054	35	7.71395
31	M	1750	2800	48	9.79174
28	M	1165	2400	64	11.2929
31	M	1390	2700	47	14.1266
32	M	1980	2750	39	8.42318
30	M	1540	2400	49	9.05482
30	M	1290	2100	54	9.02398
32	M	1150	1900	35	14.3455
32	M	1355	2110	35	12.6539
28	M	1300	2575	69	9.90558
31	M	1420	2505	44	12.9007
28	M	990	2300	68	12.3965
29	M	1290	2870	58	13.7874
30	M	1400	2400	50	10.7799
27	M	1340	2900	75	10.2939
31	M	1150	1900	44	11.4112
27	M	1040	2300	70	11.3384
32	M	2135	2880	41	7.30058
32	M	1500	2200	35	10.9426
29	M	1110	2000	59	9.97944
29	M	1015	2200	57	13.5714
30	M	1530	2530	51	9.8618
30	M	1300	2550	55	12.2496
25	M	640	2200	86	14.3575
32	M	1570	2100	36	8.07949
31	M	1340	2100	47	9.55889
32	M	1890	2870	39	10.7112
31	M	2050	3070	45	8.97417
26	M	1150	2500	80	9.70661
27	M	1150	2300	71	9.76264
30	M	1630	2760	50	10.533
28	M	1250	2100	68	7.62932
29	M	1238	2520	56	12.6922
31	M	1360	2450	48	12.2626
32	M	1400	2020	36	10.184
29	M	1400	2300	57	8.70942
32	M	1975	2700	35	8.93381
30	M	1390	2600	54	11.5964
31	M	1400	2310	45	11.1283
30	M	1200	2020	50	10.4155
31	M	1490	2640	42	13.6191
29	M	1180	2370	60	11.6229
29	M	900	2200	61	14.6528
31	M	1570	2200	45	7.49737
32	M	1710	2500	39	9.73839
32	M	1870	2745	40	9.59607
32	M	1750	2300	39	7.00752
32	M	1220	2360	39	16.9182
32	M	1500	2000	36	7.99117
31	M	1215	2198	42	14.1144
32	M	1280	2100	38	13.0283
26	M	1110	2900	79	12.1563
31	M	1475	2500	48	10.9923
32	M	1700	2600	35	12.1395
32	M	1640	2090	41	5.91385
32	M	1500	2400	35	13.4287
32	M	1650	2420	38	10.0787
30	M	1050	2000	51	12.6345
31	M	1815	2700	42	9.45634
32	M	1660	2600	37	12.1269
32	M	1490	2300	37	11.7333
32	M	1995	2900	38	9.84386
32	M	1750	2455	38	8.90818
30	M	1505	2830	53	11.9148
30	M	1005	1975	50	13.5116
29	M	1115	2300	60	12.0676
32	M	1830	2580	39	8.80701
30	M	1490	2600	51	10.9164
31	M	1500	2430	45	10.7206
32	M	1560	2600	41	12.4592
31	M	1680	2740	43	11.3759
30	M	1225	2300	49	12.8565
32	M	1340	1800	39	7.5671
30	M	1252	2000	49	9.55928
32	M	1640	2350	35	10.2777
30	M	1100	2400	52	15.003
29	M	1300	2290	58	9.76185
32	M	1065	2060	39	16.9162
31	M	1600	2140	42	6.92386
31	M	1830	2490	44	6.99924
32	M	1420	2200	39	11.2257
30	M	1550	2470	54	8.62895
32	M	1430	2285	39	12.0177
32	M	1625	2500	41	10.5069
29	M	1260	2100	62	8.23912
32	M	1850	2485	40	7.37718
32	M	1740	2660	35	12.1269
32	M	1840	2600	40	8.64365
31	M	2010	3520	47	11.9218
31	M	1180	2100	47	12.2643
30	M	1750	2740	55	8.15168
32	M	1725	2355	38	8.19247
30	M	1500	2604	53	10.4072
32	M	1545	2520	41	11.9326
31	M	1795	2800	45	9.88032
31	M	1185	2430	45	15.9589
32	M	1510	2380	37	12.297
32	M	1955	2700	38	8.49636
30	M	1675	3000	51	11.4274
30	M	1150	2200	53	12.2395
32	M	1500	2720	39	15.2607
29	M	1360	2900	61	12.4135
32	M	1740	2250	35	7.34415
32	M	2580	3380	37	7.29963
30	M	1520	2700	50	11.4908
31	M	1590	2560	48	9.92236
30	M	1125	2400	50	15.1537
31	M	1900	3100	48	10.1989
32	M	1920	3000	36	12.3969
31	M	1500	2640	45	12.5625
32	M	1305	2100	37	12.8577
29	M	1250	2400	58	11.247
28	M	1170	2920	68	13.4497
28	M	1146	2335	69	10.315
31	M	1870	3100	46	10.9883
32	M	1800	2600	41	8.9689
32	M	1190	1800	35	11.8238
31	M	1400	2595	47	13.1301
32	M	1565	2520	37	12.8749
29	M	1350	2200	59	8.27717
30	M	1085	2300	53	14.176
31	M	1590	2080	42	6.39604
32	M	1330	2150	40	12.0072
30	M	1150	2160	51	12.3597
30	M	1110	2500	59	13.7615
27	M	700	2160	82	13.7413
32	M	1290	2300	47	12.3036
29	M	1260	2900	68	12.2588
31	M	1680	2500	49	8.11218
32	M	1180	2200	46	13.5422
30	M	1385	2800	61	11.5397
32	M	1210	2410	47	14.6597
30	M	1300	2500	56	11.6773
28	M	1160	2515	74	10.4575
29	M	1140	2800	66	13.615
32	M	1550	2300	44	8.96941
29	M	1000	2340	69	12.321
30	M	1175	2600	62	12.8104
28	M	1080	2500	70	11.9904
28	M	1375	3040	72	11.0195
31	M	1580	2965	53	11.8765
29	M	1400	3200	64	12.9169
31	M	1100	2240	52	13.6763
31	M	1530	2600	50	10.6049
28	M	1200	2800	73	11.6068
29	M	1200	2300	66	9.85739
31	M	1090	2500	52	15.9637
31	M	1805	2500	53	6.14585
27	M	960	2400	82	11.1743
32	M	1715	2700	42	10.8057
32	M	1670	2560	46	9.2866
31	M	1560	2650	50	10.5975
31	M	1665	2400	49	7.46211
32	M	1480	2460	47	10.811
28	M	1170	2580	72	10.9831
29	M	1180	2530	66	11.5561
31	M	1360	2680	50	13.5666
31	M	1490	2300	55	7.89333
31	M	1130	2085	52	11.7798
32	M	1840	3390	45	13.5792
31	M	1700	2440	51	7.08568
32	M	1900	2520	42	6.72393
28	M	710	1900	70	14.0621
25	M	620	1900	93	12.0418
28	M	665	1750	76	12.7314
32	M	1050	2000	48	13.4241
27	M	1160	2400	81	8.97591
29	M	990	2005	68	10.3779
32	M	1840	2930	48	9.69243
30	M	1200	2300	56	11.6176
28	M	953	2300	72	12.2368
30	M	1396	2470	57	10.0107
28	M	1090	2350	73	10.5238
31	M	1740	2820	52	9.28561
30	M	990	2200	62	12.8792
28	M	1285	3100	75	11.7419
30	M	1310	2700	59	12.258
31	M	1540	2400	49	9.05482
30	M	730	2145	61	17.6697
28	M	800	2000	76	12.0565
30	M	1125	2000	62	9.28007
29	M	1118	2600	66	12.7874
26	M	899	2700	84	13.092
26	M	880	2410	85	11.8525
29	M	820	1930	67	12.7757
30	M	1160	2640	56	14.685
27	M	986	2450	80	11.3773
31	M	1620	2245	50	6.52559
27	M	800	2260	83	12.5121
28	M	740	2175	70	15.4019
32	M	1300	2500	47	13.9133
31	M	1575	2440	49	8.93353
27	M	730	2400	82	14.5144
32	M	2050	2700	42	6.55743
25	M	630	2100	92	13.0867
29	M	1120	2400	64	11.9084
31	M	1860	3100	55	9.28774
29	M	1190	2545	68	11.1791
29	M	1530	2800	69	8.75872
28	M	870	2695	74	15.2792
26	M	1030	2710	88	10.9931
30	M	950	2000	57	13.0604
26	M	950	2500	85	11.3833
30	M	730	1800	60	15.0416
32	M	1590	2300	45	8.20389
32	M	1610	2670	43	11.7638
31	M	910	2000	53	14.8577
31	M	1300	2400	53	11.568
28	M	710	1800	76	12.2405
32	M	1415	2430	47	11.5056
31	M	1200	2300	49	13.2773
32	M	1750	3000	46	11.7173
26	M	750	2700	89	14.3925
32	M	1455	2660	42	14.3648
32	M	1470	2300	44	10.1738
32	M	1925	3400	44	12.9284
30	M	1240	2800	58	14.0432
32	M	1800	2800	44	10.0417
31	M	1595	2900	53	11.2799
31	M	1070	2060	50	13.1009
32	M	1460	2280	48	9.28623
31	M	1610	2200	51	6.12202
32	M	1890	2810	44	9.01381
31	M	1060	2070	52	12.8708
32	M	1455	2430	48	10.6851
28	M	1130	2185	73	9.03285
31	M	1165	2470	55	13.6636
26	M	870	2980	87	14.1516
30	M	1505	3060	60	11.827
29	M	1190	2845	66	13.2062
28	M	760	2200	74	14.3634
31	M	1420	2600	55	10.9974
28	M	980	2410	72	12.4976
32	M	1280	2070	45	10.682
29	M	1300	2410	67	9.21287
32	M	1280	2460	45	14.5178
28	M	1060	2500	76	11.2898
31	M	1510	2550	55	9.52698
32	M	1985	2345	43	3.87596
25	M	718	2200	96	11.664
31	M	1590	2400	55	7.48609
30	M	1220	2720	62	12.932
32	M	1720	2590	45	9.0963
31	M	1490	2200	49	7.95268
32	M	1780	2670	42	9.65393
31	M	1930	3100	54	8.77559
32	M	1505	2520	48	10.7389
32	M	1690	2710	45	10.4938
28	M	1315	2910	70	11.3474
31	M	1190	2100	49	11.5915
27	M	1000	2500	78	11.7473
31	M	1730	3000	52	10.5864
32	M	1590	2480	43	10.3378
30	M	1400	2700	58	11.3238
31	M	1415	2570	52	11.4765
29	M	1330	2700	64	11.0636
29	M	990	1800	65	9.19749
32	M	1525	2430	42	11.0928
27	M	920	2600	81	12.8258
32	M	1110	2100	42	15.1804
27	M	960	2760	81	13.0377
26	M	1000	2775	85	12.0077
26	M	985	3240	88	13.5305
30	M	1420	2700	58	11.0792
30	M	1230	2300	56	11.1767
27	M	900	2700	80	13.7327
31	M	1590	2700	54	9.80588
24	M	630	2300	103	12.5723
31	M	1200	1900	49	9.37821
31	M	1440	2570	51	11.3581
32	M	1325	2710	43	16.6404
32	M	1355	2600	48	13.5773
31	M	1810	2990	53	9.47069
26	M	985	2905	84	12.8756
31	M	1550	2700	53	10.4716
32	M	2200	3400	42	10.3647
29	M	1330	2450	64	9.54545
32	M	1190	2200	47	13.0746
32	M	1775	2600	44	8.67525
25	M	720	2300	95	12.2254
31	M	1260	1930	50	8.52817
32	M	1070	2100	43	15.6809
31	M	1097	1980	52	11.3561
27	M	970	2800	80	13.251
32	M	1555	2350	42	9.8319
29	M	1285	3228	66	13.9561
28	M	1253	2650	73	10.2605
29	M	1015	2600	67	14.0391
31	M	1330	2645	50	13.7498
31	M	1360	2635	51	12.9686
32	M	1480	2550	47	11.5756
27	M	949	2380	78	11.7878
29	M	1020	2500	68	13.1836
29	M	1145	2400	66	11.2131
32	M	1880	3400	46	12.8805
32	M	1260	2420	48	13.597
32	M	1490	2200	43	9.06235
27	M	860	2120	77	11.7174
32	M	1160	2085	48	12.2156
29	M	800	2420	69	16.0422
29	M	1520	2800	66	9.2562
31	M	1150	1800	50	8.96049
32	M	2095	3160	42	9.78615
28	M	1030	2880	74	13.895
30	M	1420	3010	60	12.5214
31	M	1638	2910	51	11.2682
30	M	1320	3000	62	13.2416
30	M	1590	3230	61	11.6188
30	M	1100	2100	62	10.4295
31	M	1425	2300	49	9.77015
32	M	1395	2000	43	8.37797
32	M	1235	2200	45	12.8308
32	M	1580	2200	44	7.52347
32	M	1495	2430	44	11.0401
29	M	1110	2300	66	11.0386
28	M	980	2500	75	12.4866
29	M	1100	2295	63	11.6734
32	M	1480	2410	43	11.3392
32	M	1320	2270	43	12.6081
29	M	1495	2900	68	9.74389
32	M	2130	2800	43	6.36041
32	M	1980	2650	47	6.20134
28	M	1100	2630	75	11.6223
32	M	1590	2400	45	9.14966
31	M	2620	3200	54	3.70327
31	M	1840	3010	55	8.94863
27	M	1190	2800	78	10.9701
29	M	1280	2665	66	11.1113
31	M	1625	2800	52	10.4637
27	M	1270	2500	77	8.79576
32	M	1880	2770	42	9.22799
29	M	850	1970	66	12.7356
32	M	1460	2640	44	13.4623
26	M	780	2600	84	14.333
32	M	1135	2100	46	13.3762
32	M	1600	2600	44	11.0343
29	M	1460	3250	65	12.3111
31	M	1700	2530	50	7.95182
32	M	1525	2700	47	12.1544
29	M	1370	3480	66	14.1246
32	M	2120	2700	42	5.75799
32	M	995	1845	44	14.0339
30	M	960	2460	56	16.8033
32	M	1160	2400	47	15.4691
32	M	1900	2800	47	8.25033
30	M	1210	2100	62	8.89221
32	M	1400	2300	44	11.2827
32	M	1693	2500	45	8.66197
29	M	1260	2500	63	10.8759
31	M	980	1910	49	13.6185
28	M	630	2000	72	16.0442
28	M	1117	2600	73	11.5735
32	M	1410	2430	43	12.6582
32	M	1650	2270	42	7.59535
30	M	1280	2900	59	13.8619
27	M	908	2500	78	12.9846
29	M	1220	2700	67	11.8567
32	M	1765	3020	44	12.207
30	M	780	1800	57	14.671
30	M	1720	2990	60	9.21582
31	M	1600	2990	54	11.5791
32	M	1805	3000	48	10.5844
31	M	1790	2600	50	7.46592
32	M	1580	2900	47	12.921
32	M	1870	2700	43	8.54217
32	M	1565	2600	44	11.5369
30	M	1300	2400	56	10.9483
26	M	940	2700	85	12.4133
31	M	1660	2900	54	10.3314
31	M	1400	2720	54	12.2993
32	M	1360	2300	45	11.6761
29	M	960	2630	68	14.8207
29	M	1360	3000	63	12.5576
32	M	1890	2500	42	6.65985
28	M	910	2230	75	11.9508
29	M	1515	3300	67	11.6195
30	M	1340	2380	58	9.90398
32	M	960	2170	47	17.3521
30	M	1400	2700	61	10.7669
32	M	1430	2500	44	12.6958
32	M	1600	2600	42	11.5597
28	M	1175	2660	76	10.7508
32	M	1600	2660	46	11.0505
29	M	1165	2500	67	11.3966
29	M	1270	2100	65	7.73724
32	M	1720	2700	46	9.80277
30	M	1570	2400	59	7.1931
29	M	1150	2300	68	10.1933
31	M	1065	2200	51	14.2251
32	M	1290	2300	46	12.571
32	M	1340	2100	42	10.6969
28	M	1200	2355	76	8.8713
30	M	1090	2600	62	14.0215
28	M	982	2260	75	11.1137
28	M	1000	2270	70	11.7111
28	M	1300	2850	76	10.3284
32	M	1465	2300	43	10.4896
32	M	1170	2200	43	14.685
32	M	1040	2100	45	15.6159
31	M	1420	2700	49	13.1142
32	M	1710	2530	43	9.10991
31	M	1165	2500	50	15.2714
32	M	1420	2600	44	13.7467
32	M	1605	2600	45	10.7197
26	M	1000	2660	84	11.6467
28	M	1100	2685	73	12.2243
30	M	1260	2370	60	10.5296
31	M	1080	2200	51	13.9509
30	M	740	1850	61	15.0212
32	M	1550	2430	42	10.7056
31	M	1685	3130	50	12.3853
29	M	1176	2145	68	8.83854
28	M	885	2500	74	14.0332
32	M	1410	2320	46	10.8256
30	M	1280	2500	56	11.9541
29	M	1020	2600	69	13.561
30	M	1825	2555	62	5.42697
32	M	1230	2055	48	10.693
31	M	1355	2300	49	10.7981
28	M	1360	2920	72	10.6125
31	M	1630	2655	49	9.95642
32	M	1330	2130	42	11.2129
31	M	980	1790	54	11.1559
30	M	1090	2300	57	13.1006
31	M	1025	2340	55	15.0083
32	M	1430	2500	45	12.4137
32	M	1285	2340	43	13.9394
29	M	1020	2200	67	11.4725
27	M	1030	2900	77	13.4435
32	M	1620	2600	42	11.2639
28	M	1200	2830	70	12.2565
32	M	1125	2150	44	14.7201
29	M	1330	2900	69	11.2976
29	M	1380	2740	66	10.392
29	M	1260	3100	68	13.2396
32	M	1780	2540	47	7.56491
32	M	1860	2900	46	9.65509
27	M	1075	2800	78	12.2731
32	M	1900	2900	43	9.83388
26	M	1016	3260	85	13.7159
29	M	1165	2540	64	12.1788
25	M	760	2300	95	11.6563
31	M	1105	2140	53	12.471
29	M	1330	3670	64	15.8596
32	M	1320	2030	48	8.96675
31	M	1540	2580	50	10.3201
31	M	1530	2520	49	10.1835
29	M	1380	2680	67	9.90647
28	M	1100	2455	70	11.4688
28	M	1240	2250	70	8.5117
30	M	900	2100	56	15.1303
30	M	1345	2300	59	9.09348
32	M	2140	3600	45	11.5584
25	M	800	2600	98	12.0271
28	M	1190	2570	77	9.99938
27	M	750	1950	86	11.1106
26	M	910	2385	95	10.1422
30	M	1150	2720	69	12.4764
29	M	880	2190	70	13.0248
30	M	1180	2400	66	10.7569
27	M	870	1911	84	9.36772
29	M	1250	2500	71	9.76264
31	M	1280	2830	59	13.4477
30	M	945	2150	67	12.2692
25	M	885	2560	99	10.729
27	M	1000	3400	86	14.2299
31	M	1200	2520	59	12.5752
30	M	795	2220	68	15.1018
32	M	1500	2500	53	9.63822
30	M	1270	2600	63	11.3729
26	M	1050	2500	91	9.53297
26	M	850	2380	93	11.0712
31	M	1440	2600	62	9.53013
32	M	970	2300	54	15.9883
27	M	640	1940	89	12.4604
26	M	860	3000	94	13.2919
29	M	745	2395	75	15.5701
31	M	1420	2400	59	8.89512
29	M	870	2150	70	12.9247
27	M	1285	3940	88	12.7321
29	M	1350	2500	71	8.67868
32	M	1395	2470	54	10.5801
28	M	1250	3115	82	11.1352
29	M	1320	3390	70	13.4743
32	M	1680	2400	51	6.99363
30	M	1355	3120	64	13.0317
32	M	1080	2270	55	13.5058
30	M	1570	3200	69	10.3199
29	M	1346	3500	75	12.7417
28	M	1135	2900	81	11.5812
30	M	1510	3200	68	11.0447
32	M	1520	2400	50	9.13517
32	M	1590	2700	49	10.8065
30	M	1050	2800	69	14.2149
30	M	1700	3020	69	8.32795
31	M	1650	2900	57	9.8936
32	M	1455	3000	53	13.653
29	M	1372	2900	72	10.395
28	M	1030	2725	81	12.0112
27	M	720	2300	85	13.6637
29	M	800	2200	70	14.4514
32	M	1620	2640	53	9.2142
32	M	1850	3065	52	9.70888
30	M	1420	2800	66	10.2873
30	M	690	1700	67	13.4581
28	M	1180	2570	80	9.72989
30	M	1740	3800	68	11.487
31	M	1490	2650	57	10.1015
28	M	1300	3240	77	11.8599
32	M	2135	3540	54	9.36408
32	M	1175	2100	49	11.8504
26	M	785	2600	94	12.7402
32	M	2280	3800	55	9.28774
26	M	970	3020	94	12.0821
30	M	1220	2400	64	10.5722
31	M	1550	2500	58	8.242
29	M	1330	3060	71	11.7357
32	M	1195	2620	54	14.5376
30	M	1415	2700	63	10.2559
29	M	1100	3120	74	14.0881
32	M	1530	2235	55	6.89043
32	M	1590	2700	54	9.80588
31	M	1620	2800	61	8.97038
29	M	1210	2250	71	8.73676
31	M	1580	3180	60	11.6576
28	M	1300	2840	81	9.6474
26	M	950	2700	92	11.3538
31	M	1240	2620	59	12.679
30	M	1395	2600	66	9.43359
32	M	1740	2300	50	5.58048
29	M	1470	2910	71	9.61818
30	M	1175	2410	63	11.4025
27	M	980	2200	86	9.40302
30	M	1100	2330	65	11.547
29	M	1175	2910	72	12.5956
28	M	950	2195	79	10.601
29	M	1330	2880	76	10.1659
30	M	880	2470	63	16.3818
31	M	2040	4030	62	10.9809
29	M	1100	3000	76	13.2013
31	M	1360	2545	58	10.8042
27	M	1170	2750	88	9.71133
28	M	1035	2545	78	11.535
27	M	835	2640	87	13.2311
29	M	1210	2610	75	10.2497
29	M	1330	3110	72	11.7978
30	M	1265	3200	69	13.4504
30	M	1290	2640	68	10.5314
32	M	1890	3400	53	11.0792
27	M	1040	2705	86	11.1149
30	M	1560	3320	67	11.2728
32	M	1560	3200	50	14.3693
32	M	1500	2420	52	9.19812
30	M	830	2180	65	14.8562
32	M	1950	3900	54	12.8361
28	M	835	2780	78	15.4202
29	M	1310	2600	73	9.3902
32	M	1650	3110	50	12.6769
31	M	1740	2900	61	8.37419
32	M	1210	1900	49	9.20885
31	M	880	2000	59	13.9149
29	M	1010	1300	73	3.45773
30	M	805	2200	67	15.0055
32	M	1080	2415	49	16.4232
30	M	1375	3400	65	13.928
27	M	760	2600	88	13.9767
31	M	1220	2700	59	13.4644
32	M	1300	2400	51	12.0217
32	M	1160	2500	54	14.2198
29	M	870	2380	75	13.4182
29	M	1500	2810	73	8.5989
27	M	976	2500	85	11.0657
29	M	807	2120	74	13.052
29	M	965	2400	76	11.9881
32	M	1410	3040	52	14.7744
30	M	1780	2300	64	4.00462
30	M	1500	3690	69	13.0458
30	M	1050	2950	64	16.1409
28	M	890	2860	78	14.9661
26	M	1050	2650	91	10.1733
26	M	750	2500	93	12.9459
31	M	910	2185	61	14.3595
32	M	2140	3920	53	11.4205
30	M	860	2400	69	14.8738
32	M	1790	2680	53	7.61512
29	M	1200	3065	74	12.672
27	M	890	2440	85	11.8651
25	M	820	2500	98	11.3749
30	M	1550	3210	69	10.551
30	M	1720	3280	67	9.63461
30	M	1230	2600	64	11.6953
28	M	850	2400	78	13.3075
27	M	800	2690	89	13.6257
32	M	1710	3058	52	11.1782
31	M	1570	3270	59	12.4358
30	M	1420	2800	66	10.2873
32	M	1495	2900	49	13.5221
25	M	660	2270	102	12.1107
27	M	1100	2800	85	10.9919
28	M	1310	3130	82	10.622
32	M	1200	2200	54	11.2247
30	M	1515	2665	68	8.30571
30	M	1445	2600	64	9.17816
28	M	900	2800	81	14.0121
27	M	960	2400	86	10.6545
30	M	1530	2500	65	7.5542
32	M	2140	3920	54	11.209
27	M	785	2440	84	13.5008
28	M	900	2085	77	10.9108
31	M	1680	3300	62	10.8892
31	M	1090	2000	57	10.6486
28	M	995	2300	78	10.7426
31	M	1000	1600	62	7.5807
27	M	1100	2700	85	10.564
30	M	1600	3010	66	9.57479
32	M	1330	2440	50	12.1364
31	M	930	2400	62	15.291
31	M	1465	2730	59	10.5499
30	M	1330	2310	67	8.23983
32	M	1930	3100	49	9.67106
31	M	1670	2500	62	6.50753
31	M	1575	2780	60	9.46993
31	M	1545	2830	60	10.0875
30	M	1600	2570	66	7.18034
32	M	1670	2570	49	8.7976
31	M	1290	2195	59	9.00915
27	M	855	2250	86	11.251
32	M	1080	2060	49	13.1785
28	M	900	2200	81	11.0348
28	M	720	1900	82	11.8336
32	M	2090	3500	53	9.72828
30	M	1585	3260	69	10.4513
31	M	1400	2600	60	10.3173
26	M	930	2700	91	11.7123
32	M	1200	2100	53	10.5588
32	M	1465	2800	49	13.2197
31	M	1820	2500	57	5.56937
31	M	1960	3880	60	11.3815
32	M	1750	2685	50	8.5613
32	M	1330	2400	50	11.8058
29	M	1240	2800	74	11.0069
29	M	1400	3020	73	10.5313
31	M	1300	2000	56	7.69255
27	M	640	1800	88	11.7508
30	M	1390	2960	69	10.9549
32	M	1075	2015	49	12.8224
32	M	1490	2900	50	13.3187
29	M	1340	2790	74	9.91043
32	M	1500	2700	50	11.7557
27	M	1000	2600	89	10.7361
31	M	1160	2000	58	9.39185
26	M	580	2200	95	14.0335
27	M	925	2390	87	10.911
32	M	1920	3200	51	10.0162
26	M	750	2510	96	12.583
31	M	1050	2170	59	12.304
31	M	1430	2600	60	9.96395
30	M	1200	2460	65	11.0437
30	M	1765	2555	64	5.77971
27	M	800	2200	85	11.9012
26	M	920	2430	93	10.4438
27	M	1000	2800	84	12.2574
31	M	1230	2630	57	13.3328
30	M	990	2500	65	14.2514
30	M	910	2350	63	15.0591
30	M	1300	2350	63	9.39764
32	M	1360	2120	52	8.53714
30	M	1070	1900	67	8.57008
31	M	1070	2270	59	12.7478
30	M	1520	2900	66	9.78788
32	M	1255	2300	50	12.1155
29	M	900	2850	72	16.0094
29	M	1135	2850	72	12.7873
32	M	1440	2240	49	9.01699
26	M	1089	2750	91	10.1796
32	M	1455	2270	51	8.72106
30	M	1570	3470	63	12.5886
30	M	1350	3000	65	12.2847
31	M	1600	3200	59	11.7483
32	M	1555	2700	53	10.4109
32	M	1175	2500	52	14.5197
27	M	825	2900	86	14.6172
31	M	1300	2220	56	9.55612
29	M	1110	2800	75	12.3368
32	M	2060	3300	52	9.06186
32	M	1675	2300	53	5.98294
25	M	900	3160	107	11.7377
31	M	1055	2600	67	13.4622
28	M	960	2800	87	12.3039
28	M	773	2200	89	11.7521
32	M	1670	3000	58	10.0998
30	M	1190	2660	74	10.8699
29	M	960	2400	78	11.7473
28	M	1340	3400	88	10.5807
31	M	1680	3510	68	10.8356
30	M	840	2300	76	13.2535
27	M	1000	3200	97	11.9912
29	M	1540	3440	81	9.92209
32	M	2030	3790	59	10.5819
25	M	815	2700	105	11.4078
29	M	680	2100	83	13.5855
27	M	930	2955	92	12.566
32	M	1420	3200	62	13.1047
31	M	1680	3400	67	10.5221
32	M	2000	3280	56	8.83386
32	M	1330	2280	59	9.13553
32	M	1895	3320	56	10.0133
26	M	800	2700	103	11.8097
31	M	990	2320	67	12.7107
30	M	2000	3300	72	6.95521
32	M	1970	3100	58	7.8167
31	M	1700	4040	65	13.3172
32	M	1840	3245	61	9.30082
28	M	1155	3100	84	11.7536
27	M	810	2750	93	13.1432
26	M	770	3000	101	13.4651
29	M	1200	2500	78	9.40986
30	M	1400	3900	70	14.6358
28	M	740	2200	87	12.5237
31	M	1550	2970	65	10.0047
32	M	1900	3300	60	9.20114
32	M	2340	4100	61	9.19403
31	M	1210	2245	64	9.65758
29	M	1120	3240	79	13.4461
25	M	850	2800	106	11.2466
31	M	1350	3000	65	12.2847
28	M	1200	2800	84	10.0869
25	M	720	2220	105	10.7239
26	M	635	2700	103	14.0523
31	M	1605	2900	68	8.69981
26	M	815	3400	102	14.0034
27	M	765	2170	92	11.3327
29	M	1120	3400	80	13.8806
31	M	1590	3520	67	11.8616
32	M	1990	3740	61	10.3435
32	M	1100	2710	62	14.5426
32	M	1090	2120	62	10.7297
28	M	820	3060	89	14.7962
30	M	810	2220	74	13.6247
25	M	840	2700	108	10.8112
31	M	1480	3290	65	12.2899
31	M	1400	2500	64	9.05966
25	M	740	2700	106	12.2109
26	M	840	2700	100	11.6761
30	M	1950	4100	71	10.467
31	M	1865	3700	65	10.5396
31	M	1700	3865	66	12.4444
32	M	1480	2780	57	11.0598
31	M	1540	3400	65	12.1845
30	M	1150	3000	76	12.6165
30	M	1360	2915	75	10.1651
29	M	990	2700	79	12.7
32	M	2265	3800	62	8.34559
29	M	770	2155	79	13.0273
31	M	1795	3700	67	10.7959
29	M	810	1700	80	9.26687
32	M	1950	3600	62	9.88878
29	M	1280	2600	81	8.74878
30	M	1010	2400	75	11.5402
31	M	1110	2460	63	12.6318
30	M	810	2020	75	12.1842
27	M	1100	3300	91	12.0727
31	M	1320	2600	63	10.76
30	M	1890	3700	71	9.46135
31	M	1450	3700	67	13.9816
31	M	1230	3100	67	13.7968
27	M	945	3780	97	14.2917
32	M	1830	3900	62	12.2042
27	M	630	2200	91	13.7417
27	M	820	2810	94	13.1025
31	M	1555	3320	67	11.3207
27	M	1270	3440	92	10.831
30	M	1420	3480	74	12.1132
32	M	1840	3600	56	11.9851
31	M	1910	3550	66	9.39158
32	M	2025	3100	58	7.34194
26	M	900	3100	101	12.2452
29	M	1220	2700	79	10.0557
28	M	730	1965	86	11.514
32	M	1490	3450	56	14.9928
29	M	675	2820	77	18.5686
32	M	1220	2780	59	13.9593
31	M	1955	4100	69	10.7333
31	M	1325	2900	63	12.4333
26	M	750	2700	99	12.9387
31	M	1430	2900	63	11.2228
31	M	1600	2900	64	9.2923
30	M	910	2330	76	12.3708
32	M	815	1800	60	13.2059
29	M	1060	2740	79	12.0214
26	M	540	2200	104	13.5062
29	M	1190	2820	78	11.0613
27	M	1025	3350	94	12.5986
29	M	1145	3400	81	13.4367
26	M	800	3100	98	13.8219
26	M	880	3600	101	13.9482
32	M	1595	2400	62	6.59024
32	M	1700	3270	62	10.551
28	M	1260	3230	84	11.2068
31	M	1670	3030	65	9.16522
29	M	870	3210	79	16.5257
29	M	1100	2930	83	11.8035
31	M	995	2800	67	15.4423
29	M	1335	3600	80	12.4
31	M	1660	3200	67	9.79602
31	M	1600	3740	64	13.2669
29	M	1600	1775	80	1.29746
29	M	1310	3460	80	12.1405
29	M	950	2400	77	12.0359
32	M	2195	3500	56	8.3318
26	M	750	2800	103	12.7893
31	M	1075	2420	63	12.8801
32	M	2010	2870	56	6.36031
27	M	575	2160	96	13.7864
32	M	2170	2750	61	3.88318
29	M	1336	2970	81	9.86274
32	M	1060	2250	62	12.1397
31	M	1130	2900	69	13.6593
29	M	1250	2995	79	11.0608
28	M	1255	3600	89	11.8404
28	M	640	2500	90	15.1398
31	M	1425	3500	67	13.4118
32	M	2060	4260	62	11.7188
31	M	1670	3060	66	9.17563
31	M	1025	2600	68	13.6885
31	M	1450	2600	64	9.12419
32	M	2070	3500	57	9.21429
29	M	1030	2910	77	13.4882
29	M	680	2500	81	16.0735
32	M	985	2050	59	12.4229
28	M	930	2810	84	13.1638
29	M	1240	3100	77	11.8999
29	M	1340	3500	79	12.1531
28	M	1045	3115	85	12.8496
32	M	1860	3600	62	10.6509
30	M	1480	3700	74	12.3823
31	M	1520	2330	66	6.47209
28	M	1200	2920	84	10.5865
30	M	810	2420	71	15.4153
27	M	772	2610	91	13.3859
26	M	775	2650	103	11.9364
29	M	1320	3300	81	11.3122
27	M	590	2010	96	12.7684
32	M	1330	2100	56	8.1564
32	M	1755	4100	56	15.1521
32	M	1124	2430	61	12.6393
31	M	820	1970	63	13.9125
32	M	1000	2185	57	13.7126
32	M	1610	3250	60	11.707
32	M	1810	3600	59	11.6544
32	M	1900	3400	56	10.3915
31	M	1445	3100	64	11.9264
32	M	850	1630	56	11.6268
28	M	1250	3100	89	10.2052
32	M	2025	4020	62	11.0599
29	M	1420	2910	80	8.9687
31	M	1720	3400	64	10.6477
29	M	1155	3100	79	12.4975
30	M	925	2440	75	12.9328
30	M	1375	3500	74	12.6258
25	M	640	2320	107	12.036
26	M	975	2800	99	10.6559
29	M	1000	2660	77	12.7055
26	M	860	2700	99	11.5563
32	M	1990	3030	56	7.50764
27	M	1275	3600	96	10.8124
30	M	1360	2900	72	10.517
25	M	630	2200	110	11.3681
32	M	2000	3700	62	9.92235
31	M	1180	2860	63	14.0525
32	M	1650	2970	59	9.96249
32	M	1345	2400	59	9.81483
31	M	1590	2800	64	8.84196
28	M	1120	3030	85	11.7086
28	M	1120	2620	89	9.54883
31	M	650	1785	63	16.0349
32	M	1025	2300	58	13.9348
29	M	1102	3000	83	12.0661
32	M	1735	3310	62	10.4184
30	M	1600	3120	75	8.90439
28	M	1030	2900	84	12.3232
32	M	1810	3800	61	12.1586
29	M	1285	3000	83	10.2151
32	M	1715	3800	58	13.717
32	M	2120	3920	62	9.91412
31	M	1230	2400	63	10.6104
31	M	1730	3480	68	10.2781
31	M	1250	2860	67	12.3534
29	M	1000	2550	78	12.0012
32	M	1430	2900	60	11.7839
32	M	1140	2295	59	11.8594
27	M	1085	3510	92	12.7613
31	M	1580	3750	67	12.9005
29	M	1200	2800	82	10.3329
32	M	1330	3220	62	14.2613
28	M	920	2340	86	10.855
28	M	1410	3880	86	11.7703
32	M	1305	2400	56	10.8797
27	M	1110	3050	93	10.8686
31	M	700	1720	63	14.2698
27	M	1020	3800	97	13.5587
27	M	620	2180	95	13.2354
30	M	1760	2770	70	6.47905
29	M	700	2200	88	13.0129
31	M	1390	3450	73	12.453
30	M	1560	3520	83	9.80452
27	M	915	3200	101	12.3959
25	M	700	2800	113	12.2681
28	M	835	3270	94	14.5225
30	M	1340	3500	78	12.3089
32	M	1710	3800	64	12.4767
28	M	990	2900	93	11.5566
30	M	980	2350	78	11.2131
31	M	1665	3600	74	10.4204
32	M	1440	2600	66	8.95255
32	M	1185	2745	65	12.9237
32	M	1950	4200	63	12.1787
28	M	850	2900	97	12.6519
30	M	1310	3120	78	11.1257
27	M	910	2800	98	11.4687
30	M	1025	2850	78	13.1106
31	M	1570	3230	71	10.1607
31	M	920	2600	70	14.8413
30	M	1450	3500	77	11.4441
27	M	940	2400	101	9.28064
31	M	1570	3000	72	8.99356
31	M	1625	3720	72	11.503
28	M	790	2580	91	13.0056
25	M	600	2500	116	12.3027
27	M	1035	3300	101	11.4804
31	M	1590	3200	73	9.58105
27	M	670	2200	98	12.132
30	M	1040	2880	79	12.8933
32	M	1845	3200	66	8.34351
32	M	1620	3700	66	12.5137
30	M	1330	3250	81	11.0306
32	M	1725	2980	66	8.28328
26	M	880	2500	107	9.75817
28	M	1150	3100	92	10.7787
30	M	870	2250	79	12.0278
32	M	1915	3100	66	7.29825
27	M	1070	3600	101	12.0126
32	M	1600	3470	63	12.2881
32	M	1720	3290	63	10.2947
28	M	1180	2625	91	8.78644
31	M	1920	3755	70	9.58233
32	M	2000	3850	63	10.3957
26	M	790	3240	109	12.9477
29	M	1180	3240	84	12.0245
32	M	1790	3650	63	11.3097
31	M	1735	3960	76	10.8584
27	M	1110	2600	99	8.59749
26	M	900	2800	107	10.6073
26	M	780	3777	105	15.0228
25	M	600	2500	116	12.3027
32	M	1700	3160	66	9.39309
32	M	1123	2600	65	12.9155
28	M	1075	2890	91	10.8674
25	M	670	2700	114	12.2257
24	M	810	3200	120	11.4489
30	M	1700	4500	82	11.8713
32	M	1810	3450	64	10.0789
29	M	1030	2570	84	10.8851
31	M	1705	2470	74	5.00882
28	M	920	3300	91	14.0363
32	M	2210	4200	63	10.1919
28	M	675	2600	93	14.5006
28	M	1150	2860	96	9.49021
32	M	1700	4210	68	13.3358
32	M	2050	4090	63	10.9636
29	M	1175	3800	87	13.4912
32	M	1890	3440	66	9.07416
27	M	1000	3250	99	11.9056
27	M	1000	3200	98	11.8689
32	M	2090	3700	66	8.65407
32	M	1160	3000	69	13.7709
32	M	1590	3000	67	9.4758
26	M	770	2300	108	10.1322
31	M	1800	3950	73	10.7661
29	M	1400	3200	84	9.84141
31	M	1620	3650	75	10.8307
32	M	1600	3660	65	12.7301
32	M	940	2250	67	13.0269
29	M	650	2340	90	14.2326
32	M	1820	3890	64	11.8683
31	M	1595	3800	73	11.8922
31	M	1910	4400	70	11.9214
31	M	1420	3580	71	13.024
30	M	1519	3860	77	12.1119
26	M	819	2700	105	11.3612
30	M	1700	3800	77	10.4464
29	M	1155	2625	84	9.77358
28	M	1300	3440	95	10.2432
32	M	1840	3560	67	9.85067
31	M	1880	4500	72	12.1223
32	M	1190	2600	68	11.4935
27	M	730	2500	100	12.31
32	M	1430	3060	66	11.5264
28	M	1140	3030	94	10.3993
27	M	730	2240	102	10.992
32	M	1460	3250	63	12.7019
26	M	730	2400	105	11.335
32	M	1470	2310	64	7.06227
27	M	700	2300	103	11.5494
31	M	1700	3380	70	9.81782
26	M	720	2500	109	11.4201
31	M	1600	3525	74	10.674
29	M	1070	3000	85	12.1289
29	M	1230	2810	89	9.28281
28	M	1150	3600	93	12.2707
29	M	1030	2650	85	11.1177
29	M	1270	3300	85	11.2342
28	M	1180	3530	93	11.7826
29	M	750	2330	85	13.3359
31	M	1580	2700	74	7.2409
32	M	1850	3890	64	11.6129
31	M	1600	3840	71	12.3305
32	M	1890	3300	63	8.84676
32	M	1490	3230	68	11.378
29	M	1310	3500	86	11.4272
31	M	1460	3760	76	12.4471
32	M	1560	3150	63	11.1542
31	M	1515	4007	72	13.5087
26	M	860	3175	108	12.0938
28	M	750	2300	91	12.3142
27	M	570	2300	98	14.235
31	M	1500	3740	73	12.5153
32	M	1140	2525	64	12.4252
32	M	2030	3800	64	9.79633
30	M	1400	2800	79	8.77401
27	M	1050	3260	102	11.1072
32	M	1810	3720	63	11.4349
28	M	770	3000	95	14.3155
25	M	720	2600	116	11.0691
32	M	1700	3300	64	10.364
28	M	890	2960	94	12.7843
30	M	1580	3600	79	10.4242
29	M	1130	2860	88	10.5523
32	M	1830	3140	65	8.30626
29	M	1247	3270	89	10.832
32	M	1790	3500	69	9.71808
32	M	1930	3760	65	10.26
32	M	1460	3300	67	12.1714
32	M	2065	3040	66	5.8595
32	M	1815	3630	66	10.5022
31	M	1630	3200	74	9.11582
28	M	870	2500	95	11.1111
26	M	800	3400	109	13.2745
32	M	1420	3900	63	16.0368
32	M	1900	4035	63	11.9548
27	M	540	2140	104	13.2403
31	M	1500	3000	70	9.9021
29	M	1120	3380	87	12.6959
32	M	970	2685	67	15.1961
31	M	1630	3600	74	10.7075
30	M	1400	3480	78	11.6738
32	M	1410	3500	64	14.2058
28	M	650	2310	92	13.7829
27	M	850	3000	109	11.57
30	M	1340	3750	87	11.8286
30	M	1080	3100	87	12.12
32	M	1675	4140	76	11.9064
28	M	1200	4200	101	12.4036
30	M	1500	3100	84	8.64211
30	M	1400	3800	88	11.3469
28	M	1070	2730	100	9.36643
29	M	1150	2600	96	8.49739
29	M	1500	4000	93	10.5466
28	M	950	3070	98	11.9691
27	M	900	2990	105	11.4346
29	M	1480	2980	93	7.5256
29	M	1280	3600	91	11.3634
29	M	1340	4850	91	14.1353
31	M	1950	3700	78	8.21158
25	M	720	2200	124	9.00775
29	M	1080	3000	96	10.6422
27	M	950	2895	109	10.2227
32	M	1750	4440	76	12.2505
32	M	1960	3800	74	8.94671
27	M	660	2310	108	11.5997
28	M	1000	4200	103	13.9329
31	M	1720	4850	79	13.1222
32	M	1800	4380	73	12.1817
29	M	935	2965	97	11.8978
27	M	900	3200	106	11.9671
30	M	1360	3200	85	10.0667
31	M	1570	2650	82	6.38395
28	M	750	2330	98	11.5668
28	M	740	2450	100	11.9719
26	M	745	2800	118	11.2203
32	M	1965	3810	72	9.19635
31	M	1380	3700	79	12.4842
28	M	960	2775	102	10.4066
31	M	1230	3600	83	12.9388
32	M	1900	4100	75	10.2551
29	M	1280	3590	93	11.0892
26	M	810	2700	115	10.4693
29	M	1205	2870	91	9.53662
32	M	1250	3250	73	13.0892
26	M	730	2500	112	10.9911
32	M	1600	3870	76	11.6217
32	M	1080	2900	73	13.5308
24	M	700	3700	129	12.907
32	M	1560	4200	72	13.7555
27	M	890	3000	110	11.0468
27	M	1180	2900	107	8.4037
31	M	1870	4700	79	11.6661
32	M	1775	3470	74	9.05884
30	M	951	2735	86	12.2834
27	M	810	2600	107	10.8994
26	M	905	3100	112	10.9931
26	M	500	2100	116	12.3714
29	M	760	2700	93	13.6311
32	M	1560	3480	73	10.991
29	M	1290	3100	91	9.63472
31	M	1500	3400	81	10.1026
31	M	1775	3800	77	9.88572
27	M	1200	4000	106	11.3582
28	M	715	2600	99	13.0402
26	M	828	3200	115	11.7556
27	M	800	2960	105	12.4603
31	M	1570	3900	78	11.6654
30	M	1190	3100	84	11.3982
31	M	1950	3900	77	9.00191
27	M	725	2200	108	10.2782
26	M	720	2400	114	10.5612
24	M	680	2800	129	10.9712
32	M	1570	3900	75	12.132
32	M	1835	4080	76	10.5138
32	M	1875	4300	70	11.8572
30	M	750	2300	84	13.3404
28	M	620	2500	104	13.407
26	M	720	2100	116	9.22794
[truncated: 1,955 more rows]
